# Supplementary material for: Cyclic Voltammetry of C.I. Disperse Orange 62 in an Aqueous Electrolyte
Source: Materials (Basel). 2023 Oct 27;16(21):6901. doi: 10.3390/ma16216901 (PMC10647369; doi:10.3390/ma16216901)
Supplement: Supplementary file 1 [file materials-16-06901-s001.zip]

Archive with 1 entries (1 files):
- materials-2676883-supplementary.pdf
